# Supplementary material for: First record of the monotypic genus Acanopsilus Kieffer, 1908 (Hymenoptera: Diaprioidea: Diapriidae) from the Eastern Palaearctic region
Source: Biodivers Data J. 2016 Sep 13;(4):e9572. doi: 10.3897/BDJ.4.e9572 (PMC5139147; doi:10.3897/BDJ.4.e9572)
Supplement: XML Treatment for Acanopsilus heterocerus [file BDJ.4.e9572-treatment1.xml]

<!DOCTYPE tp:taxon-treatment
  PUBLIC "-//TaxonX//DTD Taxonomic Treatment Publishing DTD v0 20100105//EN" "tax-treatment-NSO.dtd">
<tp:taxon-treatment xmlns:tp="http://www.plazi.org/taxpub"><tp:treatment-meta><mixed-citation publication-type="journal"><person-group><name><surname>Kim</surname><given-names>Chang-Jun</given-names></name><name><surname>Lee</surname><given-names>Jong-Wook</given-names></name></person-group><article-title>First record of the monotypic genus <italic><tp:taxon-name><tp:taxon-name-part taxon-name-part-type="genus">Acanopsilus</tp:taxon-name-part></tp:taxon-name></italic> Kieffer, 1908 (<tp:taxon-name><tp:taxon-name-part taxon-name-part-type="order">Hymenoptera</tp:taxon-name-part></tp:taxon-name>: <tp:taxon-name><tp:taxon-name-part taxon-name-part-type="superfamily">Diaprioidea</tp:taxon-name-part></tp:taxon-name>: <tp:taxon-name><tp:taxon-name-part taxon-name-part-type="family">Diapriidae</tp:taxon-name-part></tp:taxon-name>) from the Eastern Palaearctic region</article-title><source>Biodivers Data J</source><day>13</day><month>9</month><year>2016</year><volume>2016</volume><issue>4</issue><pub-id pub-id-type="doi">10.3897/BDJ.4.e9572</pub-id></mixed-citation></tp:treatment-meta><tp:nomenclature><tp:taxon-name><tp:taxon-name-part taxon-name-part-type="genus">Acanopsilus</tp:taxon-name-part> <tp:taxon-name-part taxon-name-part-type="species">heterocerus</tp:taxon-name-part></tp:taxon-name><tp:taxon-authority>(Haliday, 1857)</tp:taxon-authority><tp:nomenclature-citation-list><tp:nomenclature-citation><tp:taxon-name><tp:taxon-name-part taxon-name-part-type="genus">Belyta</tp:taxon-name-part> <tp:taxon-name-part taxon-name-part-type="species">heterocera</tp:taxon-name-part></tp:taxon-name><comment><xref ref-type="bibr" rid="B3309838">Haliday 1857</xref>: 169.</comment></tp:nomenclature-citation><tp:nomenclature-citation><tp:taxon-name><tp:taxon-name-part taxon-name-part-type="genus">Pantolyta</tp:taxon-name-part> <tp:taxon-name-part taxon-name-part-type="species">heterocera</tp:taxon-name-part></tp:taxon-name><comment>: <xref ref-type="bibr" rid="B3309828">Ashmead 1893</xref>: 383.</comment></tp:nomenclature-citation><tp:nomenclature-citation><tp:taxon-name><tp:taxon-name-part taxon-name-part-type="genus">Psilomma</tp:taxon-name-part> <tp:taxon-name-part taxon-name-part-type="species">radiata</tp:taxon-name-part></tp:taxon-name><comment><xref ref-type="bibr" rid="B3309848">Kieffer 1908</xref>: 424. Synonymized by <xref ref-type="bibr" rid="B3309858">Macek 1990</xref>.</comment></tp:nomenclature-citation><tp:nomenclature-citation><tp:taxon-name><tp:taxon-name-part taxon-name-part-type="genus">Acanopsilus</tp:taxon-name-part> <tp:taxon-name-part taxon-name-part-type="species">clavatus</tp:taxon-name-part></tp:taxon-name><comment><xref ref-type="bibr" rid="B3309848">Kieffer 1908</xref>: 427. Synonymized by <xref ref-type="bibr" rid="B3309858">Macek 1990</xref>.</comment></tp:nomenclature-citation><tp:nomenclature-citation><tp:taxon-name><tp:taxon-name-part taxon-name-part-type="genus">Psilomma</tp:taxon-name-part> <tp:taxon-name-part taxon-name-part-type="species">radiata</tp:taxon-name-part></tp:taxon-name><comment>: <xref ref-type="bibr" rid="B3352683">Kieffer 1916</xref>: 415, 427.</comment></tp:nomenclature-citation><tp:nomenclature-citation><tp:taxon-name><tp:taxon-name-part taxon-name-part-type="genus">Acanopsilus</tp:taxon-name-part> <tp:taxon-name-part taxon-name-part-type="species">clavatus</tp:taxon-name-part></tp:taxon-name><comment>: <xref ref-type="bibr" rid="B3352683">Kieffer 1916</xref>: 428.</comment></tp:nomenclature-citation><tp:nomenclature-citation><tp:taxon-name><tp:taxon-name-part taxon-name-part-type="genus">Pantolyta</tp:taxon-name-part> <tp:taxon-name-part taxon-name-part-type="species">heterocera</tp:taxon-name-part></tp:taxon-name><comment>: <xref ref-type="bibr" rid="B3352683">Kieffer 1916</xref>: 433.</comment></tp:nomenclature-citation><tp:nomenclature-citation><tp:taxon-name><tp:taxon-name-part taxon-name-part-type="genus">Acanopsilus</tp:taxon-name-part> <tp:taxon-name-part taxon-name-part-type="species">clavatus</tp:taxon-name-part></tp:taxon-name><comment>: <xref ref-type="bibr" rid="B3352692">Ferrière 1930</xref>: 404.</comment></tp:nomenclature-citation><tp:nomenclature-citation><tp:taxon-name><tp:taxon-name-part taxon-name-part-type="genus">Acanosema</tp:taxon-name-part> <tp:taxon-name-part taxon-name-part-type="species">clavata</tp:taxon-name-part></tp:taxon-name><comment>: <xref ref-type="bibr" rid="B3309888">Nixon 1957</xref>: 21.</comment></tp:nomenclature-citation><tp:nomenclature-citation><tp:taxon-name><tp:taxon-name-part taxon-name-part-type="genus">Acanosema</tp:taxon-name-part> <tp:taxon-name-part taxon-name-part-type="species">heterocera</tp:taxon-name-part></tp:taxon-name><comment>: <xref ref-type="bibr" rid="B3309888">Nixon 1957</xref>: 23.</comment></tp:nomenclature-citation><tp:nomenclature-citation><tp:taxon-name><tp:taxon-name-part taxon-name-part-type="genus">Acanopsilus</tp:taxon-name-part> <tp:taxon-name-part taxon-name-part-type="species">clavatus</tp:taxon-name-part></tp:taxon-name><comment>: <xref ref-type="bibr" rid="B3352735">Kelner-Pillault 1959</xref>: 414.</comment></tp:nomenclature-citation><tp:nomenclature-citation><tp:taxon-name><tp:taxon-name-part taxon-name-part-type="genus">Acanopsilus</tp:taxon-name-part> <tp:taxon-name-part taxon-name-part-type="species">heterocerus</tp:taxon-name-part></tp:taxon-name><comment>: <xref ref-type="bibr" rid="B3352702">Hellén 1964</xref>: 57.</comment></tp:nomenclature-citation><tp:nomenclature-citation><tp:taxon-name><tp:taxon-name-part taxon-name-part-type="genus">Acanopsilus</tp:taxon-name-part> <tp:taxon-name-part taxon-name-part-type="species">clavatus</tp:taxon-name-part></tp:taxon-name><comment>: <xref ref-type="bibr" rid="B3352726">Kozlov 1978</xref>: 586.</comment></tp:nomenclature-citation><tp:nomenclature-citation><tp:taxon-name><tp:taxon-name-part taxon-name-part-type="genus">Acanopsilus</tp:taxon-name-part> <tp:taxon-name-part taxon-name-part-type="species">heterocerus</tp:taxon-name-part></tp:taxon-name><comment>: <xref ref-type="bibr" rid="B3352726">Kozlov 1978</xref>: 586.</comment></tp:nomenclature-citation><tp:nomenclature-citation><tp:taxon-name><tp:taxon-name-part taxon-name-part-type="genus">Acanopsilus</tp:taxon-name-part> <tp:taxon-name-part taxon-name-part-type="species">heterocerus</tp:taxon-name-part></tp:taxon-name><comment>: <xref ref-type="bibr" rid="B3309858">Macek 1990</xref>: 343, 345.</comment></tp:nomenclature-citation><tp:nomenclature-citation><tp:taxon-name><tp:taxon-name-part taxon-name-part-type="genus">Psilomma</tp:taxon-name-part> <tp:taxon-name-part taxon-name-part-type="species">radiata</tp:taxon-name-part></tp:taxon-name><comment>: <xref ref-type="bibr" rid="B3309858">Macek 1990</xref>: 343.</comment></tp:nomenclature-citation><tp:nomenclature-citation><tp:taxon-name><tp:taxon-name-part taxon-name-part-type="genus">Acanopsilus</tp:taxon-name-part> <tp:taxon-name-part taxon-name-part-type="species">clavatus</tp:taxon-name-part></tp:taxon-name><comment>: <xref ref-type="bibr" rid="B3309858">Macek 1990</xref>: 343.</comment></tp:nomenclature-citation></tp:nomenclature-citation-list></tp:nomenclature><tp:treatment-sec sec-type="materials"><title>Materials</title><list list-type="alpha-lower" list-content="occurrences"><list-item><p><bold>Type status:</bold> <named-content xmlns:xlink="http://www.w3.org/1999/xlink" content-type="dwc:typeStatus" xlink:type="simple">Other material</named-content>. <bold>Occurrence:</bold> recordedBy: <named-content xmlns:xlink="http://www.w3.org/1999/xlink" content-type="dwc:recordedBy" xlink:type="simple">Jin-Kyung Choi</named-content>; individualCount: <named-content xmlns:xlink="http://www.w3.org/1999/xlink" content-type="dwc:individualCount" xlink:type="simple">1</named-content>; sex: <named-content xmlns:xlink="http://www.w3.org/1999/xlink" content-type="dwc:sex" xlink:type="simple">female</named-content>; lifeStage: <named-content xmlns:xlink="http://www.w3.org/1999/xlink" content-type="dwc:lifeStage" xlink:type="simple">adult</named-content>; <bold>Taxon:</bold> scientificName: <named-content xmlns:xlink="http://www.w3.org/1999/xlink" content-type="dwc:scientificName" xlink:type="simple"><italic><tp:taxon-name><tp:taxon-name-part taxon-name-part-type="genus">Acanopsilus</tp:taxon-name-part> <tp:taxon-name-part taxon-name-part-type="species">heterocerus</tp:taxon-name-part></tp:taxon-name></italic></named-content>; <bold>Location:</bold> country: <named-content xmlns:xlink="http://www.w3.org/1999/xlink" content-type="dwc:country" xlink:type="simple">South Korea</named-content>; stateProvince: <named-content xmlns:xlink="http://www.w3.org/1999/xlink" content-type="dwc:stateProvince" xlink:type="simple">Chungcheongbu-do</named-content>; locality: <named-content xmlns:xlink="http://www.w3.org/1999/xlink" content-type="dwc:locality" xlink:type="simple">Chungju-si, Suanbo-myeon, Samun-ri, Mt. Woraksan</named-content>; verbatimCoordinates: <named-content xmlns:xlink="http://www.w3.org/1999/xlink" content-type="dwc:verbatimCoordinates" xlink:type="simple"><named-content content-type="dwc:verbatimCoordinates" xlink:type="simple">35°49'N, 128°04'E</named-content></named-content>; <bold>Identification:</bold> identifiedBy: <named-content xmlns:xlink="http://www.w3.org/1999/xlink" content-type="dwc:identifiedBy" xlink:type="simple">Chang-Jun Kim</named-content>; dateIdentified: <named-content xmlns:xlink="http://www.w3.org/1999/xlink" content-type="dwc:dateIdentified" xlink:type="simple">2015</named-content>; <bold>Event:</bold> samplingProtocol: <named-content xmlns:xlink="http://www.w3.org/1999/xlink" content-type="dwc:samplingProtocol" xlink:type="simple">Malaise trap</named-content>; eventDate: <named-content xmlns:xlink="http://www.w3.org/1999/xlink" content-type="dwc:eventDate" xlink:type="simple">2013-07-17/08-12</named-content>; <bold>Record Level:</bold> language: <named-content xmlns:xlink="http://www.w3.org/1999/xlink" content-type="dwc:language" xlink:type="simple">en</named-content>; collectionCode: <named-content xmlns:xlink="http://www.w3.org/1999/xlink" content-type="dwc:collectionCode" xlink:type="simple">Hymenopteradiaprioidea</named-content>; basisOfRecord: <named-content xmlns:xlink="http://www.w3.org/1999/xlink" content-type="dwc:basisOfRecord" xlink:type="simple">PreservedSpecimen</named-content></p></list-item><list-item><p><bold>Type status:</bold> <named-content xmlns:xlink="http://www.w3.org/1999/xlink" content-type="dwc:typeStatus" xlink:type="simple">Other material</named-content>. <bold>Occurrence:</bold> recordedBy: <named-content xmlns:xlink="http://www.w3.org/1999/xlink" content-type="dwc:recordedBy" xlink:type="simple">Jin-Kyung Choi</named-content>; individualCount: <named-content xmlns:xlink="http://www.w3.org/1999/xlink" content-type="dwc:individualCount" xlink:type="simple">1</named-content>; sex: <named-content xmlns:xlink="http://www.w3.org/1999/xlink" content-type="dwc:sex" xlink:type="simple">male</named-content>; lifeStage: <named-content xmlns:xlink="http://www.w3.org/1999/xlink" content-type="dwc:lifeStage" xlink:type="simple">adult</named-content>; <bold>Taxon:</bold> scientificName: <named-content xmlns:xlink="http://www.w3.org/1999/xlink" content-type="dwc:scientificName" xlink:type="simple"><italic><tp:taxon-name><tp:taxon-name-part taxon-name-part-type="genus">Acanopsilus</tp:taxon-name-part> <tp:taxon-name-part taxon-name-part-type="species">heterocerus</tp:taxon-name-part></tp:taxon-name></italic></named-content>; <bold>Location:</bold> country: <named-content xmlns:xlink="http://www.w3.org/1999/xlink" content-type="dwc:country" xlink:type="simple">South Korea</named-content>; stateProvince: <named-content xmlns:xlink="http://www.w3.org/1999/xlink" content-type="dwc:stateProvince" xlink:type="simple">Chungcheongbuk-do</named-content>; locality: <named-content xmlns:xlink="http://www.w3.org/1999/xlink" content-type="dwc:locality" xlink:type="simple">Chungju-si, Suanbo-myeon, Samun-ri, Mt. Woraksan</named-content>; verbatimCoordinates: <named-content xmlns:xlink="http://www.w3.org/1999/xlink" content-type="dwc:verbatimCoordinates" xlink:type="simple"><named-content content-type="dwc:verbatimCoordinates" xlink:type="simple">35°49'N, 128°04'E</named-content></named-content>; <bold>Identification:</bold> identifiedBy: <named-content xmlns:xlink="http://www.w3.org/1999/xlink" content-type="dwc:identifiedBy" xlink:type="simple">Chang-Jun Kim</named-content>; dateIdentified: <named-content xmlns:xlink="http://www.w3.org/1999/xlink" content-type="dwc:dateIdentified" xlink:type="simple">2015</named-content>; <bold>Event:</bold> samplingProtocol: <named-content xmlns:xlink="http://www.w3.org/1999/xlink" content-type="dwc:samplingProtocol" xlink:type="simple">Malaise trap</named-content>; eventDate: <named-content xmlns:xlink="http://www.w3.org/1999/xlink" content-type="dwc:eventDate" xlink:type="simple">2013-06-16/07-17</named-content>; <bold>Record Level:</bold> language: <named-content xmlns:xlink="http://www.w3.org/1999/xlink" content-type="dwc:language" xlink:type="simple">en</named-content>; collectionCode: <named-content xmlns:xlink="http://www.w3.org/1999/xlink" content-type="dwc:collectionCode" xlink:type="simple">Hymenopteradiaprioidea</named-content>; basisOfRecord: <named-content xmlns:xlink="http://www.w3.org/1999/xlink" content-type="dwc:basisOfRecord" xlink:type="simple">PreservedSpecimen</named-content></p></list-item><list-item><p><bold>Type status:</bold> <named-content xmlns:xlink="http://www.w3.org/1999/xlink" content-type="dwc:typeStatus" xlink:type="simple">Other material</named-content>. <bold>Occurrence:</bold> recordedBy: <named-content xmlns:xlink="http://www.w3.org/1999/xlink" content-type="dwc:recordedBy" xlink:type="simple">Jin-Kyung Choi</named-content>; individualCount: <named-content xmlns:xlink="http://www.w3.org/1999/xlink" content-type="dwc:individualCount" xlink:type="simple">1</named-content>; sex: <named-content xmlns:xlink="http://www.w3.org/1999/xlink" content-type="dwc:sex" xlink:type="simple">male</named-content>; lifeStage: <named-content xmlns:xlink="http://www.w3.org/1999/xlink" content-type="dwc:lifeStage" xlink:type="simple">adult</named-content>; <bold>Taxon:</bold> scientificName: <named-content xmlns:xlink="http://www.w3.org/1999/xlink" content-type="dwc:scientificName" xlink:type="simple"><italic><tp:taxon-name><tp:taxon-name-part taxon-name-part-type="genus">Acanopsilus</tp:taxon-name-part> <tp:taxon-name-part taxon-name-part-type="species">heterocerus</tp:taxon-name-part></tp:taxon-name></italic></named-content>; <bold>Location:</bold> country: <named-content xmlns:xlink="http://www.w3.org/1999/xlink" content-type="dwc:country" xlink:type="simple">South Korea</named-content>; stateProvince: <named-content xmlns:xlink="http://www.w3.org/1999/xlink" content-type="dwc:stateProvince" xlink:type="simple">Gangwon-do</named-content>; locality: <named-content xmlns:xlink="http://www.w3.org/1999/xlink" content-type="dwc:locality" xlink:type="simple">Hongseong-gun, Mt. Maehwasan</named-content>; <bold>Identification:</bold> identifiedBy: <named-content xmlns:xlink="http://www.w3.org/1999/xlink" content-type="dwc:identifiedBy" xlink:type="simple">Chang-Jun Kim</named-content>; dateIdentified: <named-content xmlns:xlink="http://www.w3.org/1999/xlink" content-type="dwc:dateIdentified" xlink:type="simple">2015</named-content>; <bold>Event:</bold> samplingProtocol: <named-content xmlns:xlink="http://www.w3.org/1999/xlink" content-type="dwc:samplingProtocol" xlink:type="simple">Malaise trap</named-content>; eventDate: <named-content xmlns:xlink="http://www.w3.org/1999/xlink" content-type="dwc:eventDate" xlink:type="simple">2015-06-27/08-01</named-content>; <bold>Record Level:</bold> language: <named-content xmlns:xlink="http://www.w3.org/1999/xlink" content-type="dwc:language" xlink:type="simple">en</named-content>; collectionCode: <named-content xmlns:xlink="http://www.w3.org/1999/xlink" content-type="dwc:collectionCode" xlink:type="simple">Hymenopteradiaprioidea</named-content>; basisOfRecord: <named-content xmlns:xlink="http://www.w3.org/1999/xlink" content-type="dwc:basisOfRecord" xlink:type="simple">PreservedSpecimen</named-content></p></list-item><list-item><p><bold>Type status:</bold> <named-content xmlns:xlink="http://www.w3.org/1999/xlink" content-type="dwc:typeStatus" xlink:type="simple">Other material</named-content>. <bold>Occurrence:</bold> recordedBy: <named-content xmlns:xlink="http://www.w3.org/1999/xlink" content-type="dwc:recordedBy" xlink:type="simple">Deuk-Soo Choi</named-content>; individualCount: <named-content xmlns:xlink="http://www.w3.org/1999/xlink" content-type="dwc:individualCount" xlink:type="simple">4</named-content>; sex: <named-content xmlns:xlink="http://www.w3.org/1999/xlink" content-type="dwc:sex" xlink:type="simple">female</named-content>; lifeStage: <named-content xmlns:xlink="http://www.w3.org/1999/xlink" content-type="dwc:lifeStage" xlink:type="simple">adult</named-content>; <bold>Taxon:</bold> scientificName: <named-content xmlns:xlink="http://www.w3.org/1999/xlink" content-type="dwc:scientificName" xlink:type="simple"><italic><tp:taxon-name><tp:taxon-name-part taxon-name-part-type="genus">Acanopsilus</tp:taxon-name-part> <tp:taxon-name-part taxon-name-part-type="species">heterocerus</tp:taxon-name-part></tp:taxon-name></italic></named-content>; <bold>Location:</bold> country: <named-content xmlns:xlink="http://www.w3.org/1999/xlink" content-type="dwc:country" xlink:type="simple">China</named-content>; stateProvince: <named-content xmlns:xlink="http://www.w3.org/1999/xlink" content-type="dwc:stateProvince" xlink:type="simple">Jirin</named-content>; locality: <named-content xmlns:xlink="http://www.w3.org/1999/xlink" content-type="dwc:locality" xlink:type="simple">Helong-si, Xicheng-jin, Mingyan-chon</named-content>; verbatimCoordinates: <named-content xmlns:xlink="http://www.w3.org/1999/xlink" content-type="dwc:verbatimCoordinates" xlink:type="simple"><named-content content-type="dwc:verbatimCoordinates" xlink:type="simple">42°32'N, 129°00'E</named-content></named-content>; <bold>Identification:</bold> identifiedBy: <named-content xmlns:xlink="http://www.w3.org/1999/xlink" content-type="dwc:identifiedBy" xlink:type="simple">Chang-Jun Kim</named-content>; dateIdentified: <named-content xmlns:xlink="http://www.w3.org/1999/xlink" content-type="dwc:dateIdentified" xlink:type="simple">2015</named-content>; <bold>Event:</bold> samplingProtocol: <named-content xmlns:xlink="http://www.w3.org/1999/xlink" content-type="dwc:samplingProtocol" xlink:type="simple">Malaise trap</named-content>; eventDate: <named-content xmlns:xlink="http://www.w3.org/1999/xlink" content-type="dwc:eventDate" xlink:type="simple">2009-07-03/10</named-content>; <bold>Record Level:</bold> language: <named-content xmlns:xlink="http://www.w3.org/1999/xlink" content-type="dwc:language" xlink:type="simple">en</named-content>; collectionCode: <named-content xmlns:xlink="http://www.w3.org/1999/xlink" content-type="dwc:collectionCode" xlink:type="simple">Hymenopteradiaprioidea</named-content>; basisOfRecord: <named-content xmlns:xlink="http://www.w3.org/1999/xlink" content-type="dwc:basisOfRecord" xlink:type="simple">PreservedSpecimen</named-content></p></list-item><list-item><p><bold>Type status:</bold> <named-content xmlns:xlink="http://www.w3.org/1999/xlink" content-type="dwc:typeStatus" xlink:type="simple">Other material</named-content>. <bold>Occurrence:</bold> recordedBy: <named-content xmlns:xlink="http://www.w3.org/1999/xlink" content-type="dwc:recordedBy" xlink:type="simple">Jong-Wook Lee</named-content>; individualCount: <named-content xmlns:xlink="http://www.w3.org/1999/xlink" content-type="dwc:individualCount" xlink:type="simple">1</named-content>; sex: <named-content xmlns:xlink="http://www.w3.org/1999/xlink" content-type="dwc:sex" xlink:type="simple">male</named-content>; lifeStage: <named-content xmlns:xlink="http://www.w3.org/1999/xlink" content-type="dwc:lifeStage" xlink:type="simple">adult</named-content>; <bold>Taxon:</bold> scientificName: <named-content xmlns:xlink="http://www.w3.org/1999/xlink" content-type="dwc:scientificName" xlink:type="simple"><italic><tp:taxon-name><tp:taxon-name-part taxon-name-part-type="genus">Acanopsilus</tp:taxon-name-part> <tp:taxon-name-part taxon-name-part-type="species">heterocerus</tp:taxon-name-part></tp:taxon-name></italic></named-content>; <bold>Location:</bold> country: <named-content xmlns:xlink="http://www.w3.org/1999/xlink" content-type="dwc:country" xlink:type="simple">China</named-content>; stateProvince: <named-content xmlns:xlink="http://www.w3.org/1999/xlink" content-type="dwc:stateProvince" xlink:type="simple">Jirin</named-content>; locality: <named-content xmlns:xlink="http://www.w3.org/1999/xlink" content-type="dwc:locality" xlink:type="simple">Helong-si, Xicheng-jin, Mingyan-chon</named-content>; verbatimCoordinates: <named-content xmlns:xlink="http://www.w3.org/1999/xlink" content-type="dwc:verbatimCoordinates" xlink:type="simple"><named-content content-type="dwc:verbatimCoordinates" xlink:type="simple">42°32'N, 129°00'E</named-content></named-content>; <bold>Identification:</bold> identifiedBy: <named-content xmlns:xlink="http://www.w3.org/1999/xlink" content-type="dwc:identifiedBy" xlink:type="simple">Chang-Jun Kim</named-content>; dateIdentified: <named-content xmlns:xlink="http://www.w3.org/1999/xlink" content-type="dwc:dateIdentified" xlink:type="simple">2015</named-content>; <bold>Event:</bold> samplingProtocol: <named-content xmlns:xlink="http://www.w3.org/1999/xlink" content-type="dwc:samplingProtocol" xlink:type="simple">Malaise trap</named-content>; eventDate: <named-content xmlns:xlink="http://www.w3.org/1999/xlink" content-type="dwc:eventDate" xlink:type="simple">2009-07-03/10</named-content>; <bold>Record Level:</bold> language: <named-content xmlns:xlink="http://www.w3.org/1999/xlink" content-type="dwc:language" xlink:type="simple">en</named-content>; collectionCode: <named-content xmlns:xlink="http://www.w3.org/1999/xlink" content-type="dwc:collectionCode" xlink:type="simple">Hymenopteradiaprioidea</named-content>; basisOfRecord: <named-content xmlns:xlink="http://www.w3.org/1999/xlink" content-type="dwc:basisOfRecord" xlink:type="simple">PreservedSpecimen</named-content></p></list-item><list-item><p><bold>Type status:</bold> <named-content xmlns:xlink="http://www.w3.org/1999/xlink" content-type="dwc:typeStatus" xlink:type="simple">Other material</named-content>. <bold>Occurrence:</bold> recordedBy: <named-content xmlns:xlink="http://www.w3.org/1999/xlink" content-type="dwc:recordedBy" xlink:type="simple">Jong-Wook Lee</named-content>; individualCount: <named-content xmlns:xlink="http://www.w3.org/1999/xlink" content-type="dwc:individualCount" xlink:type="simple">1</named-content>; sex: <named-content xmlns:xlink="http://www.w3.org/1999/xlink" content-type="dwc:sex" xlink:type="simple">female</named-content>; lifeStage: <named-content xmlns:xlink="http://www.w3.org/1999/xlink" content-type="dwc:lifeStage" xlink:type="simple">adult</named-content>; <bold>Taxon:</bold> scientificName: <named-content xmlns:xlink="http://www.w3.org/1999/xlink" content-type="dwc:scientificName" xlink:type="simple"><italic><tp:taxon-name><tp:taxon-name-part taxon-name-part-type="genus">Acanopsilus</tp:taxon-name-part> <tp:taxon-name-part taxon-name-part-type="species">heterocerus</tp:taxon-name-part></tp:taxon-name></italic></named-content>; <bold>Location:</bold> country: <named-content xmlns:xlink="http://www.w3.org/1999/xlink" content-type="dwc:country" xlink:type="simple">China</named-content>; stateProvince: <named-content xmlns:xlink="http://www.w3.org/1999/xlink" content-type="dwc:stateProvince" xlink:type="simple">Jirin</named-content>; locality: <named-content xmlns:xlink="http://www.w3.org/1999/xlink" content-type="dwc:locality" xlink:type="simple">Helong-si, Xicheng-jin, Mingyan-chon</named-content>; verbatimCoordinates: <named-content xmlns:xlink="http://www.w3.org/1999/xlink" content-type="dwc:verbatimCoordinates" xlink:type="simple"><named-content content-type="dwc:verbatimCoordinates" xlink:type="simple">42°32'N, 129°00'E</named-content></named-content>; <bold>Identification:</bold> identifiedBy: <named-content xmlns:xlink="http://www.w3.org/1999/xlink" content-type="dwc:identifiedBy" xlink:type="simple">Chang-Jun Kim</named-content>; dateIdentified: <named-content xmlns:xlink="http://www.w3.org/1999/xlink" content-type="dwc:dateIdentified" xlink:type="simple">2015</named-content>; <bold>Event:</bold> samplingProtocol: <named-content xmlns:xlink="http://www.w3.org/1999/xlink" content-type="dwc:samplingProtocol" xlink:type="simple">Malaise trap</named-content>; eventDate: <named-content xmlns:xlink="http://www.w3.org/1999/xlink" content-type="dwc:eventDate" xlink:type="simple">2009-07-10/27</named-content>; <bold>Record Level:</bold> language: <named-content xmlns:xlink="http://www.w3.org/1999/xlink" content-type="dwc:language" xlink:type="simple">en</named-content>; collectionCode: <named-content xmlns:xlink="http://www.w3.org/1999/xlink" content-type="dwc:collectionCode" xlink:type="simple">Hymenopteradiaprioidea</named-content>; basisOfRecord: <named-content xmlns:xlink="http://www.w3.org/1999/xlink" content-type="dwc:basisOfRecord" xlink:type="simple">PreservedSpecimen</named-content></p></list-item><list-item><p><bold>Type status:</bold> <named-content xmlns:xlink="http://www.w3.org/1999/xlink" content-type="dwc:typeStatus" xlink:type="simple">Other material</named-content>. <bold>Occurrence:</bold> recordedBy: <named-content xmlns:xlink="http://www.w3.org/1999/xlink" content-type="dwc:recordedBy" xlink:type="simple">Jong-Wook Lee</named-content>; individualCount: <named-content xmlns:xlink="http://www.w3.org/1999/xlink" content-type="dwc:individualCount" xlink:type="simple">5</named-content>; sex: <named-content xmlns:xlink="http://www.w3.org/1999/xlink" content-type="dwc:sex" xlink:type="simple">female</named-content>; lifeStage: <named-content xmlns:xlink="http://www.w3.org/1999/xlink" content-type="dwc:lifeStage" xlink:type="simple">adult</named-content>; <bold>Taxon:</bold> scientificName: <named-content xmlns:xlink="http://www.w3.org/1999/xlink" content-type="dwc:scientificName" xlink:type="simple"><italic><tp:taxon-name><tp:taxon-name-part taxon-name-part-type="genus">Acanopsilus</tp:taxon-name-part> <tp:taxon-name-part taxon-name-part-type="species">heterocerus</tp:taxon-name-part></tp:taxon-name></italic></named-content>; <bold>Location:</bold> country: <named-content xmlns:xlink="http://www.w3.org/1999/xlink" content-type="dwc:country" xlink:type="simple">China</named-content>; stateProvince: <named-content xmlns:xlink="http://www.w3.org/1999/xlink" content-type="dwc:stateProvince" xlink:type="simple">Jirin</named-content>; locality: <named-content xmlns:xlink="http://www.w3.org/1999/xlink" content-type="dwc:locality" xlink:type="simple">Helong-si, Xicheng-jin, Mingyan-chon</named-content>; verbatimCoordinates: <named-content xmlns:xlink="http://www.w3.org/1999/xlink" content-type="dwc:verbatimCoordinates" xlink:type="simple"><named-content content-type="dwc:verbatimCoordinates" xlink:type="simple">42°32'N, 129°00'E</named-content></named-content>; <bold>Identification:</bold> identifiedBy: <named-content xmlns:xlink="http://www.w3.org/1999/xlink" content-type="dwc:identifiedBy" xlink:type="simple">Chang-Jun Kim</named-content>; dateIdentified: <named-content xmlns:xlink="http://www.w3.org/1999/xlink" content-type="dwc:dateIdentified" xlink:type="simple">2015</named-content>; <bold>Event:</bold> samplingProtocol: <named-content xmlns:xlink="http://www.w3.org/1999/xlink" content-type="dwc:samplingProtocol" xlink:type="simple">Malaise trap</named-content>; eventDate: <named-content xmlns:xlink="http://www.w3.org/1999/xlink" content-type="dwc:eventDate" xlink:type="simple">2009-07-20/29</named-content>; <bold>Record Level:</bold> language: <named-content xmlns:xlink="http://www.w3.org/1999/xlink" content-type="dwc:language" xlink:type="simple">en</named-content>; collectionCode: <named-content xmlns:xlink="http://www.w3.org/1999/xlink" content-type="dwc:collectionCode" xlink:type="simple">Hymenopteradiaprioidea</named-content>; basisOfRecord: <named-content xmlns:xlink="http://www.w3.org/1999/xlink" content-type="dwc:basisOfRecord" xlink:type="simple">PreservedSpecimen</named-content></p></list-item><list-item><p><bold>Type status:</bold> <named-content xmlns:xlink="http://www.w3.org/1999/xlink" content-type="dwc:typeStatus" xlink:type="simple">Other material</named-content>. <bold>Occurrence:</bold> recordedBy: <named-content xmlns:xlink="http://www.w3.org/1999/xlink" content-type="dwc:recordedBy" xlink:type="simple">Jong-Wook Lee</named-content>; individualCount: <named-content xmlns:xlink="http://www.w3.org/1999/xlink" content-type="dwc:individualCount" xlink:type="simple">1</named-content>; sex: <named-content xmlns:xlink="http://www.w3.org/1999/xlink" content-type="dwc:sex" xlink:type="simple">male</named-content>; lifeStage: <named-content xmlns:xlink="http://www.w3.org/1999/xlink" content-type="dwc:lifeStage" xlink:type="simple">adult</named-content>; <bold>Taxon:</bold> scientificName: <named-content xmlns:xlink="http://www.w3.org/1999/xlink" content-type="dwc:scientificName" xlink:type="simple"><italic><tp:taxon-name><tp:taxon-name-part taxon-name-part-type="genus">Acanopsilus</tp:taxon-name-part> <tp:taxon-name-part taxon-name-part-type="species">heterocerus</tp:taxon-name-part></tp:taxon-name></italic></named-content>; <bold>Location:</bold> country: <named-content xmlns:xlink="http://www.w3.org/1999/xlink" content-type="dwc:country" xlink:type="simple">China</named-content>; stateProvince: <named-content xmlns:xlink="http://www.w3.org/1999/xlink" content-type="dwc:stateProvince" xlink:type="simple">Jirin</named-content>; locality: <named-content xmlns:xlink="http://www.w3.org/1999/xlink" content-type="dwc:locality" xlink:type="simple">Helong-si, Xicheng-jin, Mingyan-chon</named-content>; verbatimCoordinates: <named-content xmlns:xlink="http://www.w3.org/1999/xlink" content-type="dwc:verbatimCoordinates" xlink:type="simple"><named-content content-type="dwc:verbatimCoordinates" xlink:type="simple">42°32'N, 129°00'E</named-content></named-content>; <bold>Identification:</bold> identifiedBy: <named-content xmlns:xlink="http://www.w3.org/1999/xlink" content-type="dwc:identifiedBy" xlink:type="simple">Chang-Jun Kim</named-content>; dateIdentified: <named-content xmlns:xlink="http://www.w3.org/1999/xlink" content-type="dwc:dateIdentified" xlink:type="simple">2015</named-content>; <bold>Event:</bold> samplingProtocol: <named-content xmlns:xlink="http://www.w3.org/1999/xlink" content-type="dwc:samplingProtocol" xlink:type="simple">Malaise trap</named-content>; eventDate: <named-content xmlns:xlink="http://www.w3.org/1999/xlink" content-type="dwc:eventDate" xlink:type="simple">2009-07-20/29</named-content>; <bold>Record Level:</bold> language: <named-content xmlns:xlink="http://www.w3.org/1999/xlink" content-type="dwc:language" xlink:type="simple">en</named-content>; collectionCode: <named-content xmlns:xlink="http://www.w3.org/1999/xlink" content-type="dwc:collectionCode" xlink:type="simple">Hymenopteradiaprioidea</named-content>; basisOfRecord: <named-content xmlns:xlink="http://www.w3.org/1999/xlink" content-type="dwc:basisOfRecord" xlink:type="simple">PreservedSpecimen</named-content></p></list-item><list-item><p><bold>Type status:</bold> <named-content xmlns:xlink="http://www.w3.org/1999/xlink" content-type="dwc:typeStatus" xlink:type="simple">Other material</named-content>. <bold>Occurrence:</bold> recordedBy: <named-content xmlns:xlink="http://www.w3.org/1999/xlink" content-type="dwc:recordedBy" xlink:type="simple">Jong-Wook Lee</named-content>; individualCount: <named-content xmlns:xlink="http://www.w3.org/1999/xlink" content-type="dwc:individualCount" xlink:type="simple">2</named-content>; sex: <named-content xmlns:xlink="http://www.w3.org/1999/xlink" content-type="dwc:sex" xlink:type="simple">female</named-content>; lifeStage: <named-content xmlns:xlink="http://www.w3.org/1999/xlink" content-type="dwc:lifeStage" xlink:type="simple">adult</named-content>; <bold>Taxon:</bold> scientificName: <named-content xmlns:xlink="http://www.w3.org/1999/xlink" content-type="dwc:scientificName" xlink:type="simple"><italic><tp:taxon-name><tp:taxon-name-part taxon-name-part-type="genus">Acanopsilus</tp:taxon-name-part> <tp:taxon-name-part taxon-name-part-type="species">heterocerus</tp:taxon-name-part></tp:taxon-name></italic></named-content>; <bold>Location:</bold> country: <named-content xmlns:xlink="http://www.w3.org/1999/xlink" content-type="dwc:country" xlink:type="simple">China</named-content>; stateProvince: <named-content xmlns:xlink="http://www.w3.org/1999/xlink" content-type="dwc:stateProvince" xlink:type="simple">Jirin</named-content>; locality: <named-content xmlns:xlink="http://www.w3.org/1999/xlink" content-type="dwc:locality" xlink:type="simple">Helong-si, Xicheng-jin, Mingyan-chon</named-content>; verbatimCoordinates: <named-content xmlns:xlink="http://www.w3.org/1999/xlink" content-type="dwc:verbatimCoordinates" xlink:type="simple"><named-content content-type="dwc:verbatimCoordinates" xlink:type="simple">42°32'N, 129°00'E</named-content></named-content>; <bold>Identification:</bold> identifiedBy: <named-content xmlns:xlink="http://www.w3.org/1999/xlink" content-type="dwc:identifiedBy" xlink:type="simple">Chang-Jun Kim</named-content>; dateIdentified: <named-content xmlns:xlink="http://www.w3.org/1999/xlink" content-type="dwc:dateIdentified" xlink:type="simple">2015</named-content>; <bold>Event:</bold> samplingProtocol: <named-content xmlns:xlink="http://www.w3.org/1999/xlink" content-type="dwc:samplingProtocol" xlink:type="simple">Malaise trap</named-content>; eventDate: <named-content xmlns:xlink="http://www.w3.org/1999/xlink" content-type="dwc:eventDate" xlink:type="simple">2009-07-25/31</named-content>; <bold>Record Level:</bold> language: <named-content xmlns:xlink="http://www.w3.org/1999/xlink" content-type="dwc:language" xlink:type="simple">en</named-content>; collectionCode: <named-content xmlns:xlink="http://www.w3.org/1999/xlink" content-type="dwc:collectionCode" xlink:type="simple">Hymenopteradiaprioidea</named-content>; basisOfRecord: <named-content xmlns:xlink="http://www.w3.org/1999/xlink" content-type="dwc:basisOfRecord" xlink:type="simple">PreservedSpecimen</named-content></p></list-item></list></tp:treatment-sec><tp:treatment-sec sec-type="Description"><title>Description</title><p><bold>Female</bold> (Fig. <xref ref-type="fig" rid="F3309963">1</xref>​). <italic>Head</italic>. Head in dorsal view slightly wider than long (21: 20), slightly narrower than mesosoma (21: 23), OOL longer than POL (5: 3); occipital carina distinct, covered with dense whitish setae; vertex and frons smooth with sparse setae; tentorial pit large and deep; clypeus smooth and distinctly convex; mandibles crossed at apex, nearly symmetrical, left mandible with single inner tooth, right mandible with a pair of small teeth; head in lateral view slightly shorter than height (23: 21), with protrusive antennal shelf; eye large and bare, much shorter than height of head (1: 2), slightly longer than malar space (7: 6); antenna much shorter than body length (4: 7) and covered with short dense setae; antennal segments in following the proportions (length: width): 36:6; 9:5; 10:4; 6:4; 7:4; 6:4; 7:4; 7:5; 7:5; 7:6; 7:7; 7:8; 7:8; 11:8.</p><p><italic>Mesosoma</italic>. Mesosoma much longer than width (15: 9); cervix with two large pits and bare in dorsal view; pronotal shoulders angled; epomia absent; mesoscutum convex and covered with long setae; notauli complete; humeral sulcus distinct; scutellum smooth, covered with long sparse setae and convex; anterior scutellar pit large and deep, transverse (5: 4), longer than remaining scutellar disc; posterior scutellar pits absent; mesosoma in lateral view clearly longer than high (25: 16); lateral part of pronotum smooth, bare and shiny; upper part of mesopleuron smooth, bare and shiny with deep sulcus under tegula, without sternaulus; lower part of mesopleuron smooth and covered with sparse setae; median keel of dorsellum prominent, tubercle-shaped; propodeum transverse; posterior margin of propodeum slightly emarginated; posterior transverse propodeal keel distinctly raised; median propodeal keel raised into ridge.</p><p><italic>Wing</italic>. Fore wing with costal, subcostal, marginal and stigmal veins tubular; basal, cubital and medial veins pigmented; stigmal vein short, nearly perpendicular to the marginal vein, as long as post-marginal vein and half of marginal vein.</p><p><italic>Metasoma</italic>. Petiole cylindrical in dorsal view smooth, bare, shiny, with irregular longitudinal keels, with long setae laterally and dense cushion of long setae ventrally; base of T2 with several costae, not angled in lateral view; following tergites with micropunctures medially and few long setae laterally; all sternites with sparse short setae.</p><p><italic>Color</italic>. Head black; mesosoma and metasoma dark brown to blackish brown; antenna brown, except A11–A14 dark brown; legs, tegula yellowish brown; palps yellow.</p><p><italic>Measurements</italic>. Head length 0.43 mm, width 0.47 mm; mesosoma length 0.80 mm, width 0.52 mm; metasoma length 1.45 mm; fore wing length 2.05 mm; total body length 2.68 mm.</p><p><bold>Male</bold> (Fig. <xref ref-type="fig" rid="F3309987">2</xref>). Body length 3.33-3.60 mm. Similar to female, but antenna filiform, long and slender; A3 slightly emarginated basally (Fig. <xref ref-type="fig" rid="F3309975">3</xref>); antennal segments in following proportions: 30:8; 6:7; 27:6; 24:6; 24:5; 24:5; 24:5; 24:5; 21:5; 20:5; 19:4; 19:4; 18:4; 23:4.</p></tp:treatment-sec><tp:treatment-sec sec-type="Distribution"><title>Distribution</title><p>South Korea (new record), China (new record), widely distributed in Europe.</p></tp:treatment-sec><tp:treatment-sec sec-type="Host"><title>Host</title><p>Unknown.</p></tp:treatment-sec><tp:treatment-sec sec-type="Taxon discussion"><title>Taxon discussion</title><p>The genus <italic><tp:taxon-name><tp:taxon-name-part taxon-name-part-type="genus">Acanopsilus</tp:taxon-name-part></tp:taxon-name></italic> was established by Kieffer (1908) based on the description of a single species. Subsequently he (<xref ref-type="bibr" rid="B3352996">Kieffer 1909</xref>) described a further three species: <italic><tp:taxon-name><tp:taxon-name-part taxon-name-part-type="genus">A.</tp:taxon-name-part> <tp:taxon-name-part taxon-name-part-type="species">arcuatus</tp:taxon-name-part></tp:taxon-name></italic>, <italic><tp:taxon-name><tp:taxon-name-part taxon-name-part-type="genus">A.</tp:taxon-name-part> <tp:taxon-name-part taxon-name-part-type="species">laticeps</tp:taxon-name-part></tp:taxon-name></italic> and <italic><tp:taxon-name><tp:taxon-name-part taxon-name-part-type="genus">A.</tp:taxon-name-part> <tp:taxon-name-part taxon-name-part-type="species">brevinervis</tp:taxon-name-part></tp:taxon-name></italic>. The first two were synonymised with <italic><tp:taxon-name><tp:taxon-name-part taxon-name-part-type="genus">Acanosema</tp:taxon-name-part> <tp:taxon-name-part taxon-name-part-type="species">nervosum</tp:taxon-name-part></tp:taxon-name></italic> (<xref ref-type="bibr" rid="B3353017">Thomson 1858</xref>) by Macek (1990). Macek (1990) also expressed his opinion that <italic><tp:taxon-name><tp:taxon-name-part taxon-name-part-type="genus">A.</tp:taxon-name-part> <tp:taxon-name-part taxon-name-part-type="species">brevinervis</tp:taxon-name-part></tp:taxon-name></italic> was a synonym of <italic><tp:taxon-name><tp:taxon-name-part taxon-name-part-type="genus">Anommatium</tp:taxon-name-part> <tp:taxon-name-part taxon-name-part-type="species">ashmeadi</tp:taxon-name-part></tp:taxon-name></italic> <xref ref-type="bibr" rid="B3353007">Mayr 1904</xref> but he did not formalise the synonmy, therefore the genus <italic><tp:taxon-name><tp:taxon-name-part taxon-name-part-type="genus">Acanopsilus</tp:taxon-name-part></tp:taxon-name></italic> technically contains two species viz. <italic><tp:taxon-name><tp:taxon-name-part taxon-name-part-type="genus">A.</tp:taxon-name-part> <tp:taxon-name-part taxon-name-part-type="species">brevinervis</tp:taxon-name-part></tp:taxon-name></italic> Kieffer, 1909 and <italic><tp:taxon-name><tp:taxon-name-part taxon-name-part-type="genus">A.</tp:taxon-name-part> <tp:taxon-name-part taxon-name-part-type="species">heterocerus</tp:taxon-name-part></tp:taxon-name></italic> (Haliday, 1857) (<xref ref-type="bibr" rid="B3315470">Johnson 1992</xref>, <xref ref-type="bibr" rid="B3315451">Hymenoptera Online 2016</xref>). After we examined the type specimens of <italic><tp:taxon-name><tp:taxon-name-part taxon-name-part-type="genus">Acanopsilus</tp:taxon-name-part> <tp:taxon-name-part taxon-name-part-type="species">brevinervis</tp:taxon-name-part></tp:taxon-name></italic> and <italic><tp:taxon-name><tp:taxon-name-part taxon-name-part-type="genus">Anommatium</tp:taxon-name-part> <tp:taxon-name-part taxon-name-part-type="species">ashmeadi</tp:taxon-name-part></tp:taxon-name></italic>, we agreed with Macek’s (1990) opinion. <italic><tp:taxon-name><tp:taxon-name-part taxon-name-part-type="genus">Acanopsilus</tp:taxon-name-part> <tp:taxon-name-part taxon-name-part-type="species">brevinervis</tp:taxon-name-part></tp:taxon-name></italic> is here in synonymized with <italic><tp:taxon-name><tp:taxon-name-part taxon-name-part-type="genus">Anommatium</tp:taxon-name-part> <tp:taxon-name-part taxon-name-part-type="species">ashmeadi</tp:taxon-name-part></tp:taxon-name></italic>​. Hence, <italic><tp:taxon-name><tp:taxon-name-part taxon-name-part-type="genus">Acanopsilus</tp:taxon-name-part></tp:taxon-name></italic> is regarded as monotypic.</p></tp:treatment-sec><tp:treatment-sec><!--Section generated to contain objects referenced in tp:taxon-treatment.--><fig id="F3309963" position="float" orientation="portrait"><label>Figure 1.</label><caption><p><italic><tp:taxon-name><tp:taxon-name-part taxon-name-part-type="genus">Acanospilus</tp:taxon-name-part> <tp:taxon-name-part taxon-name-part-type="species">heterocerus</tp:taxon-name-part></tp:taxon-name></italic> Haliday, female. Habitus in dorsal view.</p></caption><graphic xmlns:xlink="http://www.w3.org/1999/xlink" xlink:href="biodiversity_data_journal-4-e9572-g001.jpg" position="float" id="oo_92077.jpg" orientation="portrait" xlink:type="simple"/></fig><fig id="F3309987" position="float" orientation="portrait"><label>Figure 2.</label><caption><p><italic><tp:taxon-name><tp:taxon-name-part taxon-name-part-type="genus">Acanospilus</tp:taxon-name-part> <tp:taxon-name-part taxon-name-part-type="species">heterocerus</tp:taxon-name-part></tp:taxon-name></italic> Haliday, male. Habitus in lateral view.</p></caption><graphic xmlns:xlink="http://www.w3.org/1999/xlink" xlink:href="biodiversity_data_journal-4-e9572-g002.jpg" position="float" id="oo_92079.jpg" orientation="portrait" xlink:type="simple"/></fig><fig id="F3309975" position="float" orientation="portrait"><label>Figure 3.</label><caption><p><italic><tp:taxon-name><tp:taxon-name-part taxon-name-part-type="genus">Acanospilus</tp:taxon-name-part> <tp:taxon-name-part taxon-name-part-type="species">heterocerus</tp:taxon-name-part></tp:taxon-name></italic> Haliday, male. Head in frontal view.</p></caption><graphic xmlns:xlink="http://www.w3.org/1999/xlink" xlink:href="biodiversity_data_journal-4-e9572-g003.jpg" position="float" id="oo_92078.jpg" orientation="portrait" xlink:type="simple"/></fig></tp:treatment-sec><ref-list><ref id="B3309838"><element-citation xmlns:xlink="http://www.w3.org/1999/xlink" publication-type="article" xlink:type="simple"><person-group person-group-type="author"><name name-style="western"><surname>Haliday</surname><given-names>A. H.</given-names></name></person-group><year>1857</year><article-title>Note on a peculiar form of the ovaries observed in a hymenopterous insect, constituting a new genus and species of the family <tp:taxon-name><tp:taxon-name-part taxon-name-part-type="family">Diapridae</tp:taxon-name-part></tp:taxon-name></article-title><source>Natural History Review</source><volume>4</volume><fpage>166</fpage><lpage>174</lpage></element-citation></ref><ref id="B3309828"><element-citation xmlns:xlink="http://www.w3.org/1999/xlink" publication-type="article" xlink:type="simple"><person-group person-group-type="author"><name name-style="western"><surname>Ashmead</surname><given-names>W. H.</given-names></name></person-group><year>1893</year><article-title>A monograph of the North American <tp:taxon-name><tp:taxon-name-part taxon-name-part-type="family">Proctotrypidae</tp:taxon-name-part></tp:taxon-name></article-title><source>Bulletin of the United States National Museum</source><volume>45</volume><fpage>1</fpage><lpage>472</lpage><uri xlink:type="simple">https://doi.org/10.5479/si.03629236.45.1</uri><pub-id pub-id-type="doi">10.5479/si.03629236.45.1</pub-id></element-citation></ref><ref id="B3309848"><element-citation xmlns:xlink="http://www.w3.org/1999/xlink" publication-type="article" xlink:type="simple"><person-group person-group-type="author"><name name-style="western"><surname>Kieffer</surname><given-names>J. J.</given-names></name></person-group><year>1908</year><article-title>Proctotrypidæ (suite). Species des Hyménoptères d'Europe et d'Algérie</article-title><source>Zenodo</source><volume>10</volume><issue>3</issue><fpage>289</fpage><lpage>443</lpage><uri xlink:type="simple">https://doi.org/10.5281/ZENODO.24301</uri><pub-id pub-id-type="doi">10.5281/ZENODO.24301</pub-id></element-citation></ref><ref id="B3309858"><element-citation xmlns:xlink="http://www.w3.org/1999/xlink" publication-type="article" xlink:type="simple"><person-group person-group-type="author"><name name-style="western"><surname>Macek</surname><given-names>J.</given-names></name></person-group><year>1990</year><article-title>Revision of European Psilommina (<tp:taxon-name><tp:taxon-name-part taxon-name-part-type="order">Hymenoptera</tp:taxon-name-part></tp:taxon-name>, <tp:taxon-name><tp:taxon-name-part taxon-name-part-type="family">Diapriidae</tp:taxon-name-part></tp:taxon-name>). 1. <italic><tp:taxon-name><tp:taxon-name-part taxon-name-part-type="genus">Psilomma</tp:taxon-name-part></tp:taxon-name></italic> and <italic><tp:taxon-name><tp:taxon-name-part taxon-name-part-type="genus">Acanosema</tp:taxon-name-part></tp:taxon-name></italic> complex</article-title><source>Acta Entomologica Musei Nationalis Pragae</source><volume>43</volume><fpage>335</fpage><lpage>360</lpage></element-citation></ref><ref id="B3352683"><element-citation xmlns:xlink="http://www.w3.org/1999/xlink" publication-type="book" xlink:type="simple"><person-group person-group-type="author"><name name-style="western"><surname>Kieffer</surname><given-names>J. J.</given-names></name></person-group><year>1916</year><source><tp:taxon-name><tp:taxon-name-part taxon-name-part-type="family">Diapriidae</tp:taxon-name-part></tp:taxon-name>. Das Tierreich</source><volume>44</volume><publisher-name>Walter de Gruyter &amp; Co., Berlin</publisher-name><size units="page">627</size></element-citation></ref><ref id="B3352692"><element-citation xmlns:xlink="http://www.w3.org/1999/xlink" publication-type="article" xlink:type="simple"><person-group person-group-type="author"><name name-style="western"><surname>Ferrière</surname><given-names>C.</given-names></name></person-group><year>1930</year><article-title>Zoologische Forschungsreise nach den Jonischen Inseln und dem Peloponnes von Max Beier (Wien). XIII. Teil. <tp:taxon-name><tp:taxon-name-part taxon-name-part-type="order">Hymenoptera</tp:taxon-name-part></tp:taxon-name> parasitica</article-title><source>Sitzungsberichte der Akademie der Wissenschaften in Wien. Abt. 1</source><volume>139</volume><fpage>393</fpage><lpage>406</lpage></element-citation></ref><ref id="B3309888"><element-citation xmlns:xlink="http://www.w3.org/1999/xlink" publication-type="article" xlink:type="simple"><person-group person-group-type="author"><name name-style="western"><surname>Nixon</surname><given-names>G. E. J.</given-names></name></person-group><year>1957</year><article-title><tp:taxon-name><tp:taxon-name-part taxon-name-part-type="order">Hymenoptera</tp:taxon-name-part></tp:taxon-name>, <tp:taxon-name><tp:taxon-name-part taxon-name-part-type="superfamily">Proctotrupoidea</tp:taxon-name-part></tp:taxon-name>. <tp:taxon-name><tp:taxon-name-part taxon-name-part-type="family">Diapriidae</tp:taxon-name-part></tp:taxon-name>, subfamily <tp:taxon-name><tp:taxon-name-part taxon-name-part-type="subfamily">Belytinae</tp:taxon-name-part></tp:taxon-name>.</article-title><source>Handbooks for the Identification of British Insects</source><volume>8(3dii)</volume><fpage>1</fpage><lpage>107</lpage><uri xlink:type="simple">https://doi.org/10.5281/ZENODO.23920</uri><pub-id pub-id-type="doi">10.5281/ZENODO.23920</pub-id></element-citation></ref><ref id="B3352735"><element-citation xmlns:xlink="http://www.w3.org/1999/xlink" publication-type="article" xlink:type="simple"><person-group person-group-type="author"><name name-style="western"><surname>Kelner-Pillault</surname><given-names>S.</given-names></name></person-group><year>1959</year><article-title>Les <tp:taxon-name><tp:taxon-name-part taxon-name-part-type="family">Bethylidae</tp:taxon-name-part></tp:taxon-name> et les <tp:taxon-name><tp:taxon-name-part taxon-name-part-type="subfamily">Belytinae</tp:taxon-name-part></tp:taxon-name> (Insectes Hyménoptères) provenant de la collection de l’abbe J. J. Kieffer</article-title><source>Muséum National d’Histoire Naturelle</source><volume>Serie 2, 31</volume><fpage>410</fpage><lpage>422</lpage></element-citation></ref><ref id="B3352702"><element-citation xmlns:xlink="http://www.w3.org/1999/xlink" publication-type="article" xlink:type="simple"><person-group person-group-type="author"><name name-style="western"><surname>Hellén</surname><given-names>W.</given-names></name></person-group><year>1964</year><article-title>Die Ismarinen und Belytinen Finnlands (<tp:taxon-name><tp:taxon-name-part taxon-name-part-type="order">Hymenoptera</tp:taxon-name-part></tp:taxon-name>: <tp:taxon-name><tp:taxon-name-part taxon-name-part-type="superfamily">Proctotrupoidea</tp:taxon-name-part></tp:taxon-name>)</article-title><source>Fauna Fennica</source><volume>18</volume><fpage>1</fpage><lpage>68</lpage></element-citation></ref><ref id="B3352726"><element-citation xmlns:xlink="http://www.w3.org/1999/xlink" publication-type="book" xlink:type="simple"><person-group person-group-type="author"><name name-style="western"><surname>Kozlov</surname><given-names>M. A.</given-names></name></person-group><year>1978</year><source>[Superfamily <tp:taxon-name><tp:taxon-name-part taxon-name-part-type="superfamily">Proctotrupoidea</tp:taxon-name-part></tp:taxon-name>]. Pages 538-664 in Medvedev. [Determination of insects of the European portion of the USSR.]</source><volume>3, part 2</volume><publisher-name>Nauka, Leningrad</publisher-name><size units="page">758</size></element-citation></ref><ref id="B3352996"><element-citation xmlns:xlink="http://www.w3.org/1999/xlink" publication-type="article" xlink:type="simple"><person-group person-group-type="author"><name name-style="western"><surname>Kieffer</surname><given-names>J. J.</given-names></name></person-group><year>1909</year><article-title>Description de nouveaux diapriides et belytides d'Europe</article-title><source>Annales de la Société Scientifique de Bruxelles</source><volume>33</volume><fpage>381</fpage><lpage>393</lpage></element-citation></ref><ref id="B3353017"><element-citation xmlns:xlink="http://www.w3.org/1999/xlink" publication-type="article" xlink:type="simple"><person-group person-group-type="author"><name name-style="western"><surname>Thomson</surname><given-names>C. G.</given-names></name></person-group><year>1858</year><article-title>Skandinaviens Proctotruper. II. Tribus. <tp:taxon-name><tp:taxon-name-part taxon-name-part-type="tribe">Belytini</tp:taxon-name-part></tp:taxon-name></article-title><source>Öfversigt af Kongliga Vetenskaps-Akadamiens Förhandlingar</source><volume>15</volume><fpage>155</fpage><lpage>180</lpage></element-citation></ref><ref id="B3353007"><element-citation xmlns:xlink="http://www.w3.org/1999/xlink" publication-type="article" xlink:type="simple"><person-group person-group-type="author"><name name-style="western"><surname>Mayr</surname><given-names>G.</given-names></name></person-group><year>1904</year><article-title>Hymenopterologische Miszellen. III</article-title><source>Verhandlungen der Zoologisch-Botanischen Gesellschaft in Wien</source><volume>54</volume><fpage>559</fpage><lpage>598</lpage><pub-id pub-id-type="doi">10.5962/bhl.part.27687</pub-id></element-citation></ref><ref id="B3315470"><element-citation xmlns:xlink="http://www.w3.org/1999/xlink" publication-type="article" xlink:type="simple"><person-group person-group-type="author"><name name-style="western"><surname>Johnson</surname><given-names>N. F.</given-names></name></person-group><year>1992</year><article-title>Catalog of World species of <tp:taxon-name><tp:taxon-name-part taxon-name-part-type="superfamily">Proctotrupoidea</tp:taxon-name-part></tp:taxon-name>, exclusive of <tp:taxon-name><tp:taxon-name-part taxon-name-part-type="family">Platygastridae</tp:taxon-name-part></tp:taxon-name> (<tp:taxon-name><tp:taxon-name-part taxon-name-part-type="order">Hymenoptera</tp:taxon-name-part></tp:taxon-name>)</article-title><source>Memoirs of the American Entomological Institute</source><volume>51</volume><fpage>1</fpage><lpage>825</lpage></element-citation></ref><ref id="B3315451"><element-citation xmlns:xlink="http://www.w3.org/1999/xlink" publication-type="website" xlink:type="simple"><person-group person-group-type="author"><name name-style="western"><surname>Hymenoptera Online</surname></name></person-group><uri xlink:type="simple">http://hol.osu.edu/</uri><date-in-citation content-type="access-date">2016-06-15T00:00:00+03:00</date-in-citation></element-citation></ref></ref-list></tp:taxon-treatment>
